# Supplementary material for: Multi-Functional Chitosan Nanovesicles Loaded with Bioactive Manganese for Potential Wound Healing Applications
Source: Molecules. 2023 Aug 17;28(16):6098. doi: 10.3390/molecules28166098 (PMC10459768; doi:10.3390/molecules28166098)
Supplement: Supplementary file 1 [file molecules-28-06098-s001.zip]

Archive with 1 entries (1 files):
- molecules-2531073-supplementary.pdf
